# Supplementary material for: Effectiveness of a self-management support program for type 2 diabetes patients in the first years of illness: Results from a randomized controlled trial
Source: PLoS One. 2019 Jun 27;14(6):e0218242. doi: 10.1371/journal.pone.0218242 (PMC6597059; doi:10.1371/journal.pone.0218242)
Supplement: S1 Data File — (ZIP) [file pone.0218242.s004.zip]

Archive with 1 entries (1 files):
- Data file/Data file.dta
